# Supplementary material for: Study on the Physical Properties and Application of a Novel Pharmaceutical Excipient Made from Starch and Cellulose Co-Processing
Source: Pharmaceuticals (Basel). 2025 Sep 17;18(9):1389. doi: 10.3390/ph18091389 (PMC12472847; doi:10.3390/ph18091389)
Supplement: Supplementary file 1 [file pharmaceuticals-18-01389-s001.zip]

Archive with 1 entries (1 files):
- pharmaceuticals-3734760-supplementary.pdf
